# Supplementary material for: Proteome Alterations in Equine Osteochondrotic Chondrocytes
Source: Int J Mol Sci. 2019 Dec 7;20(24):6179. doi: 10.3390/ijms20246179 (PMC6940994; doi:10.3390/ijms20246179)
Supplement: Supplementary file 1 [file ijms-20-06179-s001.zip]

Archive with 2 entries (2 files):
- TABLE S1.xlsx
- TABLE S2.xlsx
