# Supplementary material for: Proteome Alterations in Equine Osteochondrotic Chondrocytes
Source: Int J Mol Sci. 2019 Dec 7;20(24):6179. doi: 10.3390/ijms20246179 (PMC6940994; doi:10.3390/ijms20246179)
Supplement: Supplementary file 1 [file ijms-20-06179-s001.zip › TABLE S1.xlsx]

## Sheet: Foglio1
Table S1
	Proteins identified and MS information dependant acquisition
Protein spot	UniProt accession	Protein description	Mascot Score	Th. Mass (Da)	Peptide spectra matches	Unique peptide sequences	Sequence Coverage (%)	Th. pI	Comments
1	F6UW03_HORSE	Collagen alpha-1(VI) chain	1145	110045	24	19	24	5.24
2	F6UW03_HORSE	Collagen alpha-1(VI) chain	269	110045	9	8	7.3	5.24
3	F6UW03_HORSE	Collagen alpha-1(VI) chain	969	110045	24	16	18	5.24
4	F6UW03_HORSE	Collagen alpha-1(VI) chain	905	110045	18	15	15.2	5.24
5	F6UW03_HORSE	Collagen alpha-1(VI) chain	1162	110045	23	16	19.4	5.24
6	F6UW03_HORSE	Collagen alpha-1(VI) chain	1327	110045	28	19	23.4	5.24
7	F6UW03_HORSE	Collagen alpha-1(VI) chain	1213	110045	36	21	21.9	5.24
8	F6ZUJ2_HORSE	Endoplasmin	166	92644	4	4	4.5	4.76
9	F6QAT0_HORSE	Collagen alpha-3(VI) chain*	343	342189	8	8	2.6	6.07	*probable fragment
10	F6QAT0_HORSE	Collagen alpha-3(VI) chain*	135	342189	4	3	0.8	6.07	*probable fragment
11	F6QAT0_HORSE	Collagen alpha-3(VI) chain*	639	342189	13	11	4.4	6.07	*probable fragment
12	F6QAT0_HORSE	Collagen alpha-3(VI) chain*	171	342189	4	4	1.3	6.07	*probable fragment
13	F6QAT0_HORSE	Collagen alpha-3(VI) chain*	518	342189	22	11	4.4	6.07	*probable fragment
14	F6QAT0_HORSE	Collagen alpha-3(VI) chain*	736	342189	16	12	4.1	6.07	*probable fragment
15	F6QAT0_HORSE	Collagen alpha-3(VI) chain*	1010	342189	23	17	5.9	6.07	*probable fragment
16	F6QAT0_HORSE	Collagen alpha-3(VI) chain*	803	342189	15	14	5.5	6.07	*probable fragment
17	F7CGV8_HORSE	Collagen alpha-2(VI) chain	372	105616	8	7	6.7	5.93
18	F7CGV8_HORSE	Collagen alpha-2(VI) chain	271	105616	5	5	6.2	5.93
19	F7CGV8_HORSE	Collagen alpha-2(VI) chain	339	105616	7	6	8.2	5.93
20	F7CGV8_HORSE	Collagen alpha-2(VI) chain	227	105616	6	5	6.7	5.93
21	F7CGV8_HORSE	Collagen alpha-2(VI) chain	521	105616	17	12	15.2	5.93
22	F7CGV8_HORSE	Collagen alpha-2(VI) chain	849	105616	20	15	17.9	5.93
23	F7CGV8_HORSE	Collagen alpha-2(VI) chain	673	105616	31	14	17.4	5.93
24	F7CGV8_HORSE	Collagen alpha-2(VI) chain	777	105616	20	14	18.9	5.93
25	F7CGV8_HORSE	Collagen alpha-2(VI) chain	731	105616	23	15	16.2	5.93
26	F7B5C4_HORSE	Vimentin	327	42175	10	8	23.5	4.67
27	F7B5C4_HORSE	Vimentin	141	42175	5	4	10.5	4.67
28	F7B0S3_HORSE	Lactadherin	157	46422	2	2	5.6	6.22
29	F7B0S3_HORSE	Lactadherin	347	46422	8	7	18.3	6.22
30	F6U187_HORSE	ATP synthase subunit beta	301	56223	4	4	11	5.15
31	F6U187_HORSE	ATP synthase subunit beta	1117	56223	37	16	40.9	5.15
32	HPLN1_HORSE	Hyaluronan and proteoglycan link protein 1	153	40679	2	2	9	8.19
33	F6WY40_HORSE	Endoplasmic reticulum resident protein 44	123	47368	3	2	7.9	5
34	F6TCZ6_HORSE	Trifunctional enzyme subunit beta, mitochondrial	181	51421	5	5	10.1	9.49
35	F6UW03_HORSE	Collagen alpha-1(VI) chain*	118	110045	2	2	1.9	5.24	*probable fragment
36	F6V1T9_HORSE	Junction plakoglobin*	143	82525	4	4	7	5.73	*probable fragment
37	F6V7C1_HORSE	Enolase 1	122	47509	2	2	5.5	6.37
38	F7C9Y5_HORSE	Ornithine aminotransferase, mitochondrial	689	48720	12	10	29.8	6.84
39	F6VIG9_HORSE	Adenosylhomocysteinase	279	48157	5	5	13.4	5.86
40	F6VIG9_HORSE	Adenosylhomocysteinase	188	48157	5	4	12.7	5.86
41	F7C2J3_HORSE	Cartilage intermediate layer protein 1*	127	134996	8	3	3	8.85	*probable fragment
42	F7AAK7_HORSE	Actin, cytoplasmic 1	562	42108	20	9	32	5.31
43	F6T3Y8_HORSE	Actin, cytoplasmic 1	502	40875	16	7	24.7	5.56
44	HPLN1_HORSE	Hyaluronan and proteoglycan link protein 1	208	40679	3	3	13.3	8.19
45	HPLN1_HORSE	Hyaluronan and proteoglycan link protein 1	242	40679	3	3	13.3	8.19
46	HPLN1_HORSE	Hyaluronan and proteoglycan link protein 1*	144	40679	2	2	12.7	8.19	*probable fragment
47	F7CGV8_HORSE	Collagen alpha-2(VI) chain*	713	105616	20	10	8.4	5.93	*probable fragment
48	F6ZI51_HORSE	Annexin A2	106	38859	2	2	6.2	6.92
49	ANXA1_HORSE	Annexin A1	469	38998	8	6	21.4	6.57
50	F6YV40_HORSE	Glyceraldehyde-3-phosphate dehydrogenase	255	36029	6	5	15.6	8.22
51	C6L1J5_HORSE	L-lactate dehydrogenase	164	36785	3	3	9.3	5.85
52	F6UW03_HORSE	Collagen alpha-1(VI) chain*	183	110045	2	2	3.3	5.24	*probable fragment
53	F6QTC9_HORSE	Succinyl-CoA ligase [ADP/GDP-forming] subunit alpha, mitochondrial	157	36653	5	3	6.6	9.27
54	F6TLU0_HORSE	Voltage-dependent anion-selective channel protein 2	119	32320	2	2	7.4	7.6
55	F6SP02_HORSE	14-3-3 protein theta	329	28032	5	5	29	4.68
56	F6TZS9_HORSE	Triosephosphate isomerase	209	26979	5	5	31.7	6.96
57	F6QV70_HORSE	Enoyl-CoA hydratase, mitochondrial	195	28880	2	2	14.3	7.55
58	F6U991_HORSE	Superoxide dismutase	127	24377	2	2	12.8	8.44
59	F6U991_HORSE	Superoxide dismutase	622	24377	26	11	59.2	8.44
60	F6U991_HORSE	Superoxide dismutase	751	24377	51	13	56.4	8.44
61	F6UW03_HORSE	Collagen alpha-1(VI) chain*	543	110045	12	8	8.4	5.24	*probable fragment
62	F6UW03_HORSE	Collagen alpha-1(VI) chain*	624	110045	13	9	7.8	5.24	*probable fragment
63	F6UW03_HORSE	Collagen alpha-1(VI) chain*	633	110045	14	10	8.4	5.24	*probable fragment
64	F6UW03_HORSE	Collagen alpha-1(VI) chain*	656	110045	17	10	9	5.24	*probable fragment
