# Supplementary material for: Proteome Alterations in Equine Osteochondrotic Chondrocytes
Source: Int J Mol Sci. 2019 Dec 7;20(24):6179. doi: 10.3390/ijms20246179 (PMC6940994; doi:10.3390/ijms20246179)
Supplement: Supplementary file 1 [file ijms-20-06179-s001.zip › TABLE S2.xlsx]

## Sheet: Foglio1
cell component-GO-terms significantly enriched
#term ID	term description	observed gene count	background gene count	false discovery rate	matching proteins in your network (IDs)	matching proteins in your network (labels)
GO:0042383	sarcolemma	5	122	0.00014	ENSP00000295550,ENSP00000300527,ENSP00000346032,ENSP00000355180,ENSP00000366109	ANXA1,ANXA2,COL6A1,COL6A2,COL6A3
GO:0005759	mitochondrial matrix	7	463	0.00022	ENSP00000262030,ENSP00000325136,ENSP00000357535,ENSP00000357838,ENSP00000361635,ENSP00000377446,ENSP00000446252	ATP5B,ECHS1,HADHB,OAT,SOD2,SUCLG1,VDAC2
GO:0005788	endoplasmic reticulum lumen	6	299	0.00022	ENSP00000262455,ENSP00000268150,ENSP00000295550,ENSP00000299767,ENSP00000300527,ENSP00000355180	COL6A1,COL6A2,COL6A3,ERP44,HSP90B1,MFGE8
GO:0043209	myelin sheath	5	157	0.00022	ENSP00000262030,ENSP00000346032,ENSP00000361635,ENSP00000379386,ENSP00000458162	ACTG1,ANXA2,ATP5B,LDHB,VDAC2
GO:0044444	cytoplasmic part	24	9377	0.00022	ENSP00000217426,ENSP00000229239,ENSP00000229270,ENSP00000234590,ENSP00000262030,ENSP00000262455,ENSP00000268150,ENSP00000295550,ENSP00000299767,ENSP00000300527,ENSP00000325136,ENSP00000346032,ENSP00000355180,ENSP00000357535,ENSP00000357838,ENSP00000361635,ENSP00000366109,ENSP00000371267,ENSP00000377446,ENSP00000377508,ENSP00000379386,ENSP00000446007,ENSP00000446252,ENSP00000458162	ACTG1,AHCY,ANXA1,ANXA2,ATP5B,COL6A1,COL6A2,COL6A3,ECHS1,ENO1,ERP44,GAPDH,HADHB,HSP90B1,JUP,LDHB,MFGE8,OAT,SOD2,SUCLG1,TPI1,VDAC2,VIM,YWHAQ
GO:0005589	collagen type VI trimer	2	3	0.00063	ENSP00000295550,ENSP00000355180	COL6A1,COL6A3
GO:0005576	extracellular region	12	2505	0.00084	ENSP00000261883,ENSP00000262455,ENSP00000268150,ENSP00000274341,ENSP00000295550,ENSP00000299767,ENSP00000300527,ENSP00000346032,ENSP00000355180,ENSP00000366109,ENSP00000377508,ENSP00000458162	ACTG1,ANXA1,ANXA2,CILP,COL6A1,COL6A2,COL6A3,ERP44,HAPLN1,HSP90B1,JUP,MFGE8
GO:0019897	extrinsic component of plasma membrane	4	145	0.00084	ENSP00000268150,ENSP00000346032,ENSP00000366109,ENSP00000377508	ANXA1,ANXA2,JUP,MFGE8
GO:0042645	mitochondrial nucleoid	3	43	0.00084	ENSP00000262030,ENSP00000325136,ENSP00000361635	ATP5B,HADHB,VDAC2
GO:0044429	mitochondrial part	8	1015	0.00084	ENSP00000262030,ENSP00000325136,ENSP00000357535,ENSP00000357838,ENSP00000361635,ENSP00000366109,ENSP00000377446,ENSP00000446252	ANXA1,ATP5B,ECHS1,HADHB,OAT,SOD2,SUCLG1,VDAC2
GO:0070013	intracellular organelle lumen	17	5162	0.00084	ENSP00000262030,ENSP00000262455,ENSP00000268150,ENSP00000295550,ENSP00000299767,ENSP00000300527,ENSP00000325136,ENSP00000346032,ENSP00000355180,ENSP00000357535,ENSP00000357838,ENSP00000361635,ENSP00000366109,ENSP00000377446,ENSP00000377508,ENSP00000446007,ENSP00000446252	ANXA1,ANXA2,ATP5B,COL6A1,COL6A2,COL6A3,ECHS1,ERP44,HADHB,HSP90B1,JUP,MFGE8,OAT,SOD2,SUCLG1,VDAC2,VIM
GO:0005739	mitochondrion	9	1531	0.0014	ENSP00000262030,ENSP00000325136,ENSP00000357535,ENSP00000357838,ENSP00000361635,ENSP00000366109,ENSP00000371267,ENSP00000377446,ENSP00000446252	ANXA1,ATP5B,ECHS1,HADHB,OAT,SOD2,SUCLG1,VDAC2,YWHAQ
GO:0070062	extracellular exosome	3	80	0.0022	ENSP00000346032,ENSP00000366109,ENSP00000458162	ACTG1,ANXA1,ANXA2
GO:0005581	collagen trimer	3	88	0.0027	ENSP00000295550,ENSP00000300527,ENSP00000355180	COL6A1,COL6A2,COL6A3
GO:0009986	cell surface	6	690	0.0027	ENSP00000234590,ENSP00000262030,ENSP00000262455,ENSP00000268150,ENSP00000346032,ENSP00000366109	ANXA1,ANXA2,ATP5B,ENO1,ERP44,MFGE8
GO:0042470	melanosome	3	105	0.0036	ENSP00000217426,ENSP00000299767,ENSP00000346032	AHCY,ANXA2,HSP90B1
GO:0031012	extracellular matrix	4	283	0.0045	ENSP00000261883,ENSP00000274341,ENSP00000295550,ENSP00000346032	ANXA2,CILP,COL6A3,HAPLN1
GO:0099512	supramolecular fiber	6	873	0.0070	ENSP00000234590,ENSP00000295550,ENSP00000355180,ENSP00000377508,ENSP00000446007,ENSP00000458162	ACTG1,COL6A1,COL6A3,ENO1,JUP,VIM
GO:0060205	cytoplasmic vesicle lumen	4	340	0.0076	ENSP00000262455,ENSP00000299767,ENSP00000346032,ENSP00000377508	ANXA2,ERP44,HSP90B1,JUP
GO:0032991	protein-containing complex	14	4792	0.0086	ENSP00000229239,ENSP00000234590,ENSP00000262030,ENSP00000295550,ENSP00000299767,ENSP00000300527,ENSP00000346032,ENSP00000355180,ENSP00000361635,ENSP00000366109,ENSP00000371267,ENSP00000377508,ENSP00000446007,ENSP00000458162	ACTG1,ANXA1,ANXA2,ATP5B,COL6A1,COL6A2,COL6A3,ENO1,GAPDH,HSP90B1,JUP,VDAC2,VIM,YWHAQ
GO:0031410	cytoplasmic vesicle	9	2226	0.0109	ENSP00000217426,ENSP00000262455,ENSP00000299767,ENSP00000346032,ENSP00000361635,ENSP00000366109,ENSP00000377508,ENSP00000446007,ENSP00000458162	ACTG1,AHCY,ANXA1,ANXA2,ERP44,HSP90B1,JUP,VDAC2,VIM
GO:0044422	organelle part	20	9111	0.0109	ENSP00000229239,ENSP00000234590,ENSP00000262030,ENSP00000262455,ENSP00000268150,ENSP00000295550,ENSP00000299767,ENSP00000300527,ENSP00000325136,ENSP00000346032,ENSP00000355180,ENSP00000357535,ENSP00000357838,ENSP00000361635,ENSP00000366109,ENSP00000377446,ENSP00000377508,ENSP00000446007,ENSP00000446252,ENSP00000458162	ACTG1,ANXA1,ANXA2,ATP5B,COL6A1,COL6A2,COL6A3,ECHS1,ENO1,ERP44,GAPDH,HADHB,HSP90B1,JUP,MFGE8,OAT,SOD2,SUCLG1,VDAC2,VIM
GO:0016328	lateral plasma membrane	2	55	0.0155	ENSP00000366109,ENSP00000377508	ANXA1,JUP
GO:0005886	plasma membrane	14	5159	0.0156	ENSP00000229239,ENSP00000234590,ENSP00000262030,ENSP00000268150,ENSP00000295550,ENSP00000299767,ENSP00000300527,ENSP00000346032,ENSP00000355180,ENSP00000366109,ENSP00000377446,ENSP00000377508,ENSP00000446007,ENSP00000458162	ACTG1,ANXA1,ANXA2,ATP5B,COL6A1,COL6A2,COL6A3,ENO1,GAPDH,HSP90B1,JUP,MFGE8,SUCLG1,VIM
GO:0030016	myofibril	3	216	0.0169	ENSP00000234590,ENSP00000377508,ENSP00000458162	ACTG1,ENO1,JUP
GO:0001533	cornified envelope	2	64	0.0178	ENSP00000366109,ENSP00000377508	ANXA1,JUP
GO:0035580	specific granule lumen	2	62	0.0178	ENSP00000262455,ENSP00000377508	ERP44,JUP
GO:0043227	membrane-bounded organelle	22	11244	0.0178	ENSP00000217426,ENSP00000229239,ENSP00000234590,ENSP00000262030,ENSP00000262455,ENSP00000268150,ENSP00000295550,ENSP00000299767,ENSP00000300527,ENSP00000325136,ENSP00000346032,ENSP00000355180,ENSP00000357535,ENSP00000357838,ENSP00000361635,ENSP00000366109,ENSP00000371267,ENSP00000377446,ENSP00000377508,ENSP00000446007,ENSP00000446252,ENSP00000458162	ACTG1,AHCY,ANXA1,ANXA2,ATP5B,COL6A1,COL6A2,COL6A3,ECHS1,ENO1,ERP44,GAPDH,HADHB,HSP90B1,JUP,MFGE8,OAT,SOD2,SUCLG1,VDAC2,VIM,YWHAQ
GO:0043231	intracellular membrane-bounded organelle	21	10365	0.0178	ENSP00000217426,ENSP00000229239,ENSP00000234590,ENSP00000262030,ENSP00000262455,ENSP00000268150,ENSP00000295550,ENSP00000299767,ENSP00000300527,ENSP00000325136,ENSP00000346032,ENSP00000355180,ENSP00000357535,ENSP00000357838,ENSP00000361635,ENSP00000366109,ENSP00000371267,ENSP00000377446,ENSP00000377508,ENSP00000446007,ENSP00000446252	AHCY,ANXA1,ANXA2,ATP5B,COL6A1,COL6A2,COL6A3,ECHS1,ENO1,ERP44,GAPDH,HADHB,HSP90B1,JUP,MFGE8,OAT,SOD2,SUCLG1,VDAC2,VIM,YWHAQ
GO:0044446	intracellular organelle part	19	8882	0.0193	ENSP00000229239,ENSP00000262030,ENSP00000262455,ENSP00000268150,ENSP00000295550,ENSP00000299767,ENSP00000300527,ENSP00000325136,ENSP00000346032,ENSP00000355180,ENSP00000357535,ENSP00000357838,ENSP00000361635,ENSP00000366109,ENSP00000377446,ENSP00000377508,ENSP00000446007,ENSP00000446252,ENSP00000458162	ACTG1,ANXA1,ANXA2,ATP5B,COL6A1,COL6A2,COL6A3,ECHS1,ERP44,GAPDH,HADHB,HSP90B1,JUP,MFGE8,OAT,SOD2,SUCLG1,VDAC2,VIM
GO:0005811	lipid droplet	2	74	0.0215	ENSP00000229239,ENSP00000346032	ANXA2,GAPDH
GO:0005829	cytosol	13	4958	0.0267	ENSP00000217426,ENSP00000229239,ENSP00000229270,ENSP00000234590,ENSP00000299767,ENSP00000346032,ENSP00000366109,ENSP00000371267,ENSP00000377446,ENSP00000377508,ENSP00000379386,ENSP00000446007,ENSP00000458162	ACTG1,AHCY,ANXA1,ANXA2,ENO1,GAPDH,HSP90B1,JUP,LDHB,SUCLG1,TPI1,VIM,YWHAQ
GO:0012505	endomembrane system	12	4347	0.0267	ENSP00000229239,ENSP00000262455,ENSP00000268150,ENSP00000295550,ENSP00000299767,ENSP00000300527,ENSP00000325136,ENSP00000346032,ENSP00000355180,ENSP00000361635,ENSP00000366109,ENSP00000377508	ANXA1,ANXA2,COL6A1,COL6A2,COL6A3,ERP44,GAPDH,HADHB,HSP90B1,JUP,MFGE8,VDAC2
GO:0030139	endocytic vesicle	3	275	0.0267	ENSP00000299767,ENSP00000446007,ENSP00000458162	ACTG1,HSP90B1,VIM
GO:0016020	membrane	18	8420	0.0271	ENSP00000229239,ENSP00000234590,ENSP00000262030,ENSP00000262455,ENSP00000268150,ENSP00000295550,ENSP00000299767,ENSP00000300527,ENSP00000325136,ENSP00000346032,ENSP00000355180,ENSP00000361635,ENSP00000366109,ENSP00000377446,ENSP00000377508,ENSP00000379386,ENSP00000446007,ENSP00000458162	ACTG1,ANXA1,ANXA2,ATP5B,COL6A1,COL6A2,COL6A3,ENO1,ERP44,GAPDH,HADHB,HSP90B1,JUP,LDHB,MFGE8,SUCLG1,VDAC2,VIM
GO:0005783	endoplasmic reticulum	7	1796	0.0307	ENSP00000262455,ENSP00000268150,ENSP00000295550,ENSP00000299767,ENSP00000300527,ENSP00000325136,ENSP00000355180	COL6A1,COL6A2,COL6A3,ERP44,HADHB,HSP90B1,MFGE8
GO:0045121	membrane raft	3	300	0.0307	ENSP00000346032,ENSP00000361635,ENSP00000379386	ANXA2,LDHB,VDAC2
GO:0044421	extracellular region part	6	1375	0.0320	ENSP00000261883,ENSP00000274341,ENSP00000295550,ENSP00000346032,ENSP00000366109,ENSP00000458162	ACTG1,ANXA1,ANXA2,CILP,COL6A3,HAPLN1
GO:0034774	secretory granule lumen	3	323	0.0342	ENSP00000262455,ENSP00000346032,ENSP00000377508	ANXA2,ERP44,JUP
GO:0031966	mitochondrial membrane	4	679	0.0433	ENSP00000262030,ENSP00000325136,ENSP00000361635,ENSP00000366109	ANXA1,ATP5B,HADHB,VDAC2
GO:0045335	phagocytic vesicle	2	122	0.0433	ENSP00000446007,ENSP00000458162	ACTG1,VIM
GO:0043229	intracellular organelle	22	12193	0.0445	ENSP00000217426,ENSP00000229239,ENSP00000234590,ENSP00000262030,ENSP00000262455,ENSP00000268150,ENSP00000295550,ENSP00000299767,ENSP00000300527,ENSP00000325136,ENSP00000346032,ENSP00000355180,ENSP00000357535,ENSP00000357838,ENSP00000361635,ENSP00000366109,ENSP00000371267,ENSP00000377446,ENSP00000377508,ENSP00000446007,ENSP00000446252,ENSP00000458162	ACTG1,AHCY,ANXA1,ANXA2,ATP5B,COL6A1,COL6A2,COL6A3,ECHS1,ENO1,ERP44,GAPDH,HADHB,HSP90B1,JUP,MFGE8,OAT,SOD2,SUCLG1,VDAC2,VIM,YWHAQ
